# Supplementary material for: Visibility and attractiveness of Fritillaria (Liliaceae) flowers to potential pollinators
Source: Sci Rep. 2021 May 26;11:11006. doi: 10.1038/s41598-021-90140-7 (PMC8155214; doi:10.1038/s41598-021-90140-7)
Supplement: Supplementary file 6 — Supplementary Table 1. [file 41598_2021_90140_MOESM6_ESM.odt]

 Table 1. The list of studied Fritillaria species. C – most dominant colours found on the tepals of studied species. Area: A - North Africa, B - Asia-Temperate, C - Asia-Tropical, D - Europe, E - North America, or a combination of these distributions. Studied visual flower traits: ANT – anthers visibility; NEC – nectaries in contrasting colours; REW – reward visible from a distance; PAT – presence of the chequered pattern; ENT – entrance diameter [mm], TEP – tepal length [mm]. Nectar properties: V – nectar volume [μl]; CON – nectar concentration [%]. Source of plants for spectral analyses and false colour pictures: University of Warsaw Botanic Garden (BG); private collections: Colin Everett (Somerton, Somerset, UK; CE), Laurence Hill (Richmond, Surrey, UK; LH) and Paweł Kalinowski (Szczeglacin, Korczew, Poland; PK).

Species
C
Distribution
Area
ANT
NEC
REW
PAT
ENT
TEP
V
CON
Source of information
Source of plants
F. acmopetala Boiss.


Middle East
B
no
yes
no
no
27.9
36.6
34.8
35.4
www.fritillariaicones.com, Roguz et al. 2018. Evolution of bird and insect flower traits in Fritillaria L. (Liliaceae). Frotniers in Plant Sciences

F. affinis (Schult.and Schult.f.) Sealy


North America
F
yes
yes
yes
yes
NA
25
NA
NA
www.efloras.org, www.fritillariaicones.com
BG
F. agrestis (Greene) Greene


North America
F
no
no
no
yes
NA
26.5
NA
NA
www.efloras.org

F. alburyana Rix

Turkey
B
yes
yes
yes
yes
NA
NA
NA
NA
www.fritillaria.org.uk, Tekşen and Aytaç. 2011. The revision of the genus Fritillaria L. (Liliaceae) in the Mediterranean region (Turkey). Turkish Journal of Botany

F. alfredae Post

Turkey, Syria, Lebanon
B
no
no
no
no
NA
24
NA
NA
www.fritillaria.org.uk, Tekşen and Aytaç. 2011. The revision of the genus Fritillaria L. (Liliaceae) in the Mediterranean region (Turkey). Turkish Journal of Botany

F. amabilis Koidz.

Japan
C
no
yes
no
no
NA
NA
NA
NA
www.fritillariaicones.com

F. amana (Rix) R.Wallis and R.B.Wallis


Turkey
B
no
yes
no
yes
15.5
24.8
12.4
47.8
www.fritillariaicones.com, Roguz et al. 2018. Evolution of bird and insect flower traits in Fritillaria L. (Liliaceae). Frotniers in Plant Sciences
BG
F. anhuiensis S.C. Chen & S.F. Yin in S.F. Yin


China
B
no
yes
no
yes
NA
40
NA
NA
www.efloras.org

F. ariana Loz.-Lozinsk. & Vved.

Central and Western Asia
B
yes
yes
yes
no
NA
25
NA
NA
Rix. 2014. 854 Fritillaria ariana. Curtis's Botanical Magazine
LH
F. armena Boiss.

Turkey
B
no
yes
no
no
NA
20
NA
NA
www.efloras.org, www.fritillariaicones.com
BG,LH
F. assyriaca Baker.


Iran, Iraq, Turkey
B
no
yes
no
no
13.5
22.6
7.8
47.8
Roguz et al. 2018. Evolution of bird and insect flower traits in Fritillaria L. (Liliaceae). Frotniers in Plant Sciences, Tekşen and Aytaç. 2011.

F. atropurpurea Nutt.


North America
F
yes
no
yes
yes
NA
17.5
NA
NA
www.efloras.org

F. aurea Schott


Turkey
B
no
no
no
yes
NA
20
NA
NA
www.fritillariaicones.com, Tekşen and Aytaç. 2011. The revision of the genus Fritillaria L. (Liliaceae) in the Mediterranean region (Turkey). Turkish Journal of Botany
PK
F. ayakoana Maruy. and Naruh.

Japan
C
no
yes
no
no
NA
NA
NA
NA
www.fritillariaicones.com

F. biflora Lindl.

North America
F
yes
no
no
no
NA
29
NA
NA
www.fritillariaicones.com, www.efloras.org

F. bithynica Baker

Turkey
B
no
yes
no
no
NA
21
NA
NA
www.fritillariaicones.com, Tekşen and Aytaç. 2011. The revision of the genus Fritillaria L. (Liliaceae) in the Mediterranean region (Turkey). Turkish Journal of Botany
LH
F. bucharica Regel

Afghanistan, Tajikistan, Uzbekistan
B
yes
yes
yes
no
19
14.9
0.3
52.7
www.efloras.org, Roguz et al. 2018. Evolution of bird and insect flower traits in Fritillaria L. (Liliaceae). Frotniers in Plant Sciences

F. camtschatcensis (L) Her Gawl.


Alaska, Rosja
BF
yes
no
no
no
18.7
21.7
NA
NA
www.efloras.org, www.fritillariaicones.com, Roguz et al. 2018. Evolution of bird and insect flower traits in Fritillaria L. (Liliaceae). Frotniers in Plant Sciences

F. carica Rix

Turkey
B
no
yes
no
no
10.7
17.5
13.6
21.1
www.fritillariaicones.com, Roguz et al. 2018. Evolution of bird and insect flower traits in Fritillaria L. (Liliaceae). Frotniers in Plant Sciences

F. caucasica (Boiss.) Grossh.

Caucasus, Iran, Turkey
B
no
yes
no
no
NA
21.5
1.4
26.3
www.efloras.org, www.fritillariaicones.com,Roguz et al. 2018. Evolution of bird and insect flower traits in Fritillaria L. (Liliaceae). Frotniers in Plant Sciences
BG,PK
F. chitralensis (auct.) B.Mathew

Pakistan, Afghanistan
B
yes
no
no
no
NA
35
NA
NA
www.efloras.org

F. cirrhosa D. Don


China
B
no
yes
no
yes
NA
40
NA
NA
www.efloras.org, www.fritillariaicones.com

F. conica Boiss.

Greece
D
no
no
no
no
NA
26
NA
NA
www.fritillariaicones.com, Zhos and Siagou. 2017. A new yellow-flowered Fritillaria species (Liliaceae) from Mt. Tisseon, continental Greece and its taxonomic relationships. Phytotaxa

F. crassicaulis S.C.Chen


China
B
no
no
no
yes
NA
45
NA
NA
www.efloras.org

F. crassifolia Rix


Iran, Iraq, Turkey
B
no
no
no
yes
NA
20
NA
NA
www.fritillariaicones.com, Tekşen and Aytaç. 2011. The revision of the genus Fritillaria L. (Liliaceae) in the Mediterranean region (Turkey). Turkish Journal of Botany

F. dagana Turcz.


Siberia, Mongolia
B
no
yes
no
yes
NA
NA
NA
NA
www.efloras.org

F. dajinensis S.C.Chen

China
B
no
yes
no
yes
NA
20.5
NA
NA
www.efloras.org

F. davidii Franchet


China
B
no
no
no
yes
NA
35
NA
NA
www.efloras.org, www.fritillariaicones.com

F. davisii Turrill

Greece
D
no
no
no
yes
20
19
NA
NA
www.fritillariaicones.com, Roguz et al. 2018. Evolution of bird and insect flower traits in Fritillaria L. (Liliaceae). Frotniers in Plant Sciences

F. delavayi Franchet


China
B
no
yes
no
yes
NA
38.5
NA
NA
www.efloras.org

F. drenovskii Degen and Stoj.


Greece
D
no
yes
no
yes
NA
NA
35.8
29.1
www.fritillariaicones.com, Roguz et al. 2018. Evolution of bird and insect flower traits in Fritillaria L. (Liliaceae). Frotniers in Plant Sciences

F. eastwoodiae R.M. Macfarlane.


North America
F
no
yes
no
yes
NA
13.5
NA
NA
www.efloras.org
CE
F. eduardii A. Regel ex Regel

Central Asia
B
yes
yes
no
no
67.8
53.2
56.5
5.3
www.efloras.org, Roguz et al. 2018. Evolution of bird and insect flower traits in Fritillaria L. (Liliaceae). Frotniers in Plant Sciences
BG
F. ehrhartii Boiss. & Orph.


Greece
D
no
no
no
no
NA
19
NA
NA
www.fritillariaicones.com, Zhos and Siagou. 2017. A new yellow-flowered Fritillaria species (Liliaceae) from Mt. Tisseon, continental Greece and its taxonomic relationships. Phytotaxa

F. elwesii Boiss.


Turkey
B
no
no
no
no
NA
18
NA
NA
Tekşen and Aytaç. 2011. The revision of the genus Fritillaria L. (Liliaceae) in the Mediterranean region (Turkey). Turkish Journal of Botany

F. falcata (Jeps.) Beetle


North America
F
yes
yes
yes
yes
NA
18.5
NA
NA
www.efloras.org, www.fritillariaicones.com

F. ferganensis Losinsk


Kazahstan, Uzbekistan
B
no
yes
no
yes
NA
30
NA
NA
www.efloras.org

F. fleischeriana Steud. and Hochst. ex Schult. and Schult.f.


Turkey
B
no
no
no
no
NA
NA
NA
NA
www.fritillariaicones.com,

F. forbesii Baker

Turkey
B
no
no
no
no
NA
19.5
NA
NA
www.fritillariaicones.com, Tekşen and Aytaç. 2011. The revision of the genus Fritillaria L. (Liliaceae) in the Mediterranean region (Turkey). Turkish Journal of Botany

F. frankiorum R.Wallis & R.B.Wallis

Turkey
B
no
yes
no
no
NA
NA
NA
NA
www.fritillariaicones.com

F. gentneri Gilkey Madroño

North America
F
no
yes
no
yes
9.3
28.6
54
31.1
www.efloras.org, Roguz et al. 2018. Evolution of bird and insect flower traits in Fritillaria L. (Liliaceae). Frotniers in Plant Sciences
BG
F. gibbosa Boiss.

Caucasus, Iran, Afghanistan, Pakistan, Turkmenistan
B
yes
yes
yes
no
NA
15.2
NA
NA
www.efloras.org, www.fritillariaicones.com
PK, LH
F. glauca Greene

North America
F
yes
no
no
yes
NA
20
NA
NA
www.efloras.org

F. graeca Boiss. and Sprun.


Greece
D
no
yes
no
yes
NA
20
9.6
52.6
www.fritillariaicones.com, Roguz et al. 2018. Evolution of bird and insect flower traits in Fritillaria L. (Liliaceae). Frotniers in Plant Sciences
BG
F. gussichiae (Degen and Dörfl.) Rix


Albania, Bulgaria, Greece, North Macedonia, Serbia
D
no
yes
no
no
25.8
34.1
44.5
14.5
Roguz et al. 2018. Evolution of bird and insect flower traits in Fritillaria L. (Liliaceae). Frotniers in Plant Sciences

F. hermonis Fenzl


Syria
B
no
yes
no
yes
NA
23
NA
NA
Rix. 2011. 711. Fritillaria Hermonis. Curtis’s Botanical Magazine, Tekşen and Aytaç. 2011. The revision of the genus Fritillaria L. (Liliaceae) in the Mediterranean region (Turkey). Turkish Journal of Botany

F. imperialis L.


Turkey, Syria, Lebanon
B
yes
yes
no
no
34.8
35.7
205
13.6
www.efloras.org, www.fritillariaicones.com
BG
F. involucrata All.


France
D
no
yes
no
yes
NA
32.5
NA
NA
Rix. 2000. Plate 398. Fritillaria involucrata. Curtis's Botanical Magazine

F. japonica Miq.


Japan
C
no
yes
no
no
NA
NA
NA
NA
www.fritillariaicones.com

F. kaiensis Naruh.

Japan
C
no
yes
no
yes
NA
NA
NA
NA
www.fritillariaicones.com

F. karelinii (Fisch. ex D.Don) Baker

Central Asia
B
yes
yes
no
yes
NA
12.5
NA
NA
www.efloras.org, www.fritillariaicones.com

F. koidzumiana Ohwi

Iran
B
no
yes
no
yes
14
15
NA
NA
Rix. 2005. 535. Fritillaria koidzumiana. The Board of Trustees of the Royal Botanic Gardens

F. kotschyana Herbert


Iran
B
no
yes
no
yes
NA
40
55.3
24.3
www.efloras.org, www.fritillariaicones.com,Roguz et al. 2018. Evolution of bird and insect flower traits in Fritillaria L. (Liliaceae). Frotniers in Plant Sciences
PK
F. kurdica Boiss. & Noë


Iran, Iraq, Turkey, Caucasus
B
no
no
no
yes
NA
25
NA
NA
www.efloras.org, www.fritillariaicones.com
PK
F. latakiensis Rix


Turkey
B
no
yes
no
no
NA
24
NA
37.6
www.fritillariaicones.com, Roguz et al. 2018. Evolution of bird and insect flower traits in Fritillaria L. (Liliaceae). Frotniers in Plant Sciences
LH
F. latifolia Willd.

Turkey
B
no
yes
no
yes
NA
35
NA
NA
www.efloras.org, www.fritillariaicones.com

F. liliacea Lindl.

North America
F
yes
yes
yes
no
NA
13
NA
NA
www.efloras.org, www.fritillariaicones.com
CE
F. lusitanica Wikstr.


Spain, Portugal
D
no
yes
no
yes
NA
NA
NA
NA
www.fritillariaicones.com

F. maximowiczii Freyn.


Russia, china
B
no
yes
no
yes
NA
37.5
NA
NA
www.efloras.org, www.fritillariaicones.com

F. meleagris L.


Europe
D
no
yes
no
yes
NA
10.5
NA
NA
www.efloras.org, www.fritillariaicones.com

F. meleagroides Patrin ex Schult.f

Eurasia
DB
no
yes
no
yes
NA
27.5
NA
NA
www.efloras.org, www.fritillariaicones.com
PK
F. messanensis Rafin in Desv


Greece
D
no
yes
no
yes
NA
NA
NA
NA
www.fritillariaicones.com
NATURAL POP.
F. michailovskyi Fomin


Turkey
B
no
yes
no
no
18.9
23
3.6
17.4
www.efloras.org, Roguz et al. 2018. Evolution of bird and insect flower traits in Fritillaria L. (Liliaceae). Frotniers in Plant Sciences
BG
F. micrantha A. A. Heller


North America
F
yes
no
yes
no
NA
15
NA
NA
www.efloras.org, www.fritillariaicones.com

F. minima

Eastern Turkey
B
no
no
no
no
NA
17
NA
NA
Khaniki and Persson. 1997. Nectary morphology in South West Asian Fritillaria ( Liliaceae ). Nordic Journal of Botany
BG
F. minuta Rix.


Turkey
B
no
yes
no
no
11.2
21.9
1.2
64.9
Roguz et al. 2018. Evolution of bird and insect flower traits in Fritillaria L. (Liliaceae). Frotniers in Plant Sciences

F. monantha Migo


China
B
no
yes
no
yes
NA
42.5
NA
NA
www.efloras.org, www.fritillariaicones.com

F. montana Hoppe ex W. D. J. Koch

Europe
D
no
yes
no
yes
NA
22
NA
NA
www.efloras.org, www.fritillariaicones.com
BG, PK
F. muraiana Ohwi

Japan
C
no
yes
no
yes
NA
NA
NA
NA
www.fritillariaicones.com

F. mutabilis Kamari


Greece
D
no
yes
no
yes
NA
NA
NA
NA
www.fritillariaicones.com
BG
F. obliqua Ker Gawl.

Greece
D
no
yes
no
no
NA
31
NA
NA
www.fritillariaicones.com, Zhos and Siagou. 2017. A new yellow-flowered Fritillaria species (Liliaceae) from Mt. Tisseon, continental Greece and its taxonomic relationships. Phytotaxa

F. olgae Vved.


Central Asia
B
no
yes
no
yes
19.4
24.8
75
30
www.efloras.org, Roguz et al. 2018. Evolution of bird and insect flower traits in Fritillaria L. (Liliaceae). Frotniers in Plant Sciences

F. olivieri Baker


Iran
B
no
yes
no
yes
20.6
33.8
11.6
35.7
www.efloras.org, www.fritillariaicones.com, Roguz et al. 2018. Evolution of bird and insect flower traits in Fritillaria L. (Liliaceae). Frotniers in Plant Sciences

F. oranensis Pomel


North Africa
A
no
yes
no
no
NA
30
NA
NA
www.efloras.org

F. orientalis Adams


Turkey
B
no
yes
no
yes
NA
30
NA
NA
www.efloras.org, www.fritillariaicones.com

F. pallidiflora Schrenk

Kazahstan, Uzbekistan
B
no
yes
no
yes
32.7
38.3
26
43.7
www.efloras.org, Roguz et al. 2018. Evolution of bird and insect flower traits in Fritillaria L. (Liliaceae). Frotniers in Plant Sciences

F. persica L


Middle East
B
yes
yes
yes
no
19.7
19.3
4.3
47
www.fritillariaicones.com, Roguz et al. 2018. Evolution of bird and insect flower traits in Fritillaria L. (Liliaceae). Frotniers in Plant Sciences
BG
F. phaeanthera Eastw.


North America
F
no
yes
no
no
NA
12.5
NA
NA
Macfarlane. 1978. On The Taxonomic Status Of Fritillaria Phaeanthera Eastw. (liliaceae). Madroño

F. pinardii Boiss.


Middle East
B
no
yes
no
no
NA
17.5
NA
NA
www.fritillariaicones.com, Tekşen and Aytaç. 2011. The revision of the genus Fritillaria L. (Liliaceae) in the Mediterranean region (Turkey). Turkish Journal of Botany

F. pluriflora Torrey ex Bentham


North America
F
yes
yes
yes
no
NA
27.5
NA
NA
www.fritillariaicones.com, www.efloras.org

F. pontica Wahlenb.


Albania, Bulgaria, Greece, Macedonia, Serbia
D
no
yes
no
yes
NA
NA
5.6
16.1
www.fritillariaicones.com, Roguz et al. 2018. Evolution of bird and insect flower traits in Fritillaria L. (Liliaceae). Frotniers in Plant Sciences
BG
F. przewalskii Maxim.

China
B
no
no
yes
no
NA
25
NA
NA
www.efloras.org

F. pudica (Pursh) Sprengel

North America
F
no
yes
no
yes
NA
15
NA
NA
www.efloras.org, www.fritillariaicones.com

F. pyrenaica L.


France
D
no
no
no
no
NA
NA
52.3
12.8
www.fritillariaicones.com, Roguz et al. 2018. Evolution of bird and insect flower traits in Fritillaria L. (Liliaceae). Frotniers in Plant Sciences
BG
F. raddeana Regel.

Iran, Iraq, Turkey
B
yes
yes
no
yes
44
33.3
8.7
50.1
www.fritillariaicones.com, Roguz et al. 2018. Evolution of bird and insect flower traits in Fritillaria L. (Liliaceae). Frotniers in Plant Sciences
BG
F. recurva Benth.

North America
F
yes
yes
no
no
NA
26
49.2
33.1
www.efloras.org, Roguz et al. 2018. Evolution of bird and insect flower traits in Fritillaria L. (Liliaceae). Frotniers in Plant Sciences
BG
F. reuteri Boiss.


Turkey
B
no
yes
no
no
NA
18
NA
NA
www.fritillariaicones.com, Rix. 1974. Notes on Fritillaria (Liliaceae) in the Eastern Mediterranean Region, I &II. Kew Bulletin

F. rixii E. Zaharof

Greece
D
no
yes
no
yes
NA
18.5
NA
NA
www.fritillariaicones.com, Zaharof, E. 1986. Fritillaria rixii (Liliaceae), a new species from Euboea, Greece. Nordic Journal of Botany,

F. ruthenica Wikst.

Eurasia
DB
no
yes
no
no
16.9
24.5
NA
NA
www.efloras.org, www.fritillariaicones.com

F. sewerzowii Regel.


Central Asia
B
yes
yes
yes
no
9.3
29
23.7
61.9
www.fritillariaicones.com, Roguz et al. 2018. Evolution of bird and insect flower traits in Fritillaria L. (Liliaceae). Frotniers in Plant Sciences

F. shikokiana Naruhashi

China
B
no
no
yes
no
NA
NA
NA
NA
www.fritillariaicones.com
BG
F. sibthorpiana (Sm) Baker

Turkey
B
no
no
no
yes
11.7
17.6
NA
NA
www.fritillariaicones.com, Tekşen and Aytaç. 2011. The revision of the genus Fritillaria L. (Liliaceae) in the Mediterranean region (Turkey). Turkish Journal of Botany

F. sichuanica S.C.Chen


China
B
no
yes
no
yes
NA
32.5
NA
NA
www.efloras.org

F. sinica S.C.Chen

China
B
no
yes
no
yes
NA
35
NA
NA
www.efloras.org, www.fritillariaicones.com

F. sororum Jim.Persson and K.Persson


Turkey
B
no
no
no
no
NA
35
NA
NA
www.fritillariaicones.com, Rix and Strange. 2014. 791. Fritillaria Sororum. Curtis’s Botanical Magazine

F. stenanthera (Regel) Regel

Central Asia
B
yes
yes
yes
yes
15.5
18.4
0.6
46
www.fritillariaicones.com, Roguz et al. 2018. Evolution of bird and insect flower traits in Fritillaria L. (Liliaceae). Frotniers in Plant Sciences
BG
F. straussii Bornm.

Turkey
B
no
no
no
no
NA
18
NA
NA
www.fritillariaicones.com, Rix. 1974. Notes on Fritillaria (Liliaceae) in the Eastern Mediterranean Region, I &II. Kew Bulletin

F. striata Ewastw.

North America
F
yes
yes
yes
no
NA
27.5
NA
NA
www.efloras.org

F. stribrnyi Velenovský


Eurasia
DB
no
yes
no
yes
NA
24
NA
NA
www.fritillariaicones.com, Notes on Fritillaria (Liliaceae) in the Eastern Mediterranean Region: IV

F. sulcisquamosa S.Y.Tang & S.C.Yueh


China
B
no
yes
no
yes
NA
NA
NA
NA
www.fritillaria.org.uk

F. taipaiensis P.Y.Li


China
B
no
yes
no
no
NA
37.5
NA
NA
www.efloras.org

F. theophrasti Kamari & Phitos


Greece
D
no
yes
no
yes
NA
NA
NA
NA
www.fritillariaicones.com

F. thessala (Boiss.) Kamari


Greece
D
no
yes
no
yes
NA
NA
NA
NA
www.fritillaria.org.uk

F. thunbergii Miq.

Kazahstan, Uzbekistan
B
yes
yes
no
yes
NA
30
NA
NA
www.fritillariaicones.com, www.efloras.org
BG, PK
F. tokushimensis Akasawa, Katayama & T.Naito

Japan
C
no
yes
no
yes
NA
NA
NA
NA
www.fritillariaicones.com

F. tortifolia X.Z.Duan & X.J.Zheng

China
B
no
no
no
no
NA
30
NA
NA
www.fritillariaicones.com, www.efloras.org

F. tubiformis Gren. and Godr

Europe
D
no
yes
no
no
NA
NA
NA
NA
www.fritillaria.org.uk
BG
F. unibracteata P.K.Hsiao & K.C.Hsia


China
B
no
yes
no
yes
NA
26
NA
NA
www.efloras.org

F. ussuriensis Maxim

Asia
B
no
yes
no
yes
5.2
21.9
NA
NA
www.fritillariaicones.com, Roguz et al. 2018. Evolution of bird and insect flower traits in Fritillaria L. (Liliaceae). Frotniers in Plant Sciences
BG
F. uva-vulpis RixF. verticillata Willd


Turkey
B
no
no
no
no
13.4
20.8
12
47.8
www.fritillariaicones.com, Roguz et al. 2018. Evolution of bird and insect flower traits in Fritillaria L. (Liliaceae). Frotniers in Plant Sciences
BG
F. verticillata Willd

Japan
C
yes
yes
no
no
27.6
15.2
NA
NA
www.efloras.org, www.fritillariaicones.com

F. walujewii Regel


Kazahstan, Uzbekistan
B
no
yes
no
yes
NA
40
NA
NA
www.efloras.org, www.fritillariaicones.com

F. whittallii Baker


Turkey
B
no
yes
no
yes
24.3
30.7
13.5
50.9
www.efloras.org, www.fritillariaicones.com, Roguz et al. 2018. Evolution of bird and insect flower traits in Fritillaria L. (Liliaceae). Frotniers in Plant Sciences
BG
F. yuminensis X.Z.Duanv

China
B
yes
yes
yes
no
NA
17.5
NA
NA
www.efloras.org

F. zagrica Stapf.

Iran
B
no
yes
no
no
NA
15
NA
NA
Tekşen and Aytaç. 2011. The revision of the genus Fritillaria L. (Liliaceae) in the Mediterranean region (Turkey). Turkish Journal of Botany
