# Supplementary material for: Visibility and attractiveness of Fritillaria (Liliaceae) flowers to potential pollinators
Source: Sci Rep. 2021 May 26;11:11006. doi: 10.1038/s41598-021-90140-7 (PMC8155214; doi:10.1038/s41598-021-90140-7)
Supplement: Supplementary file 11 — Supplementary Information 2. [file 41598_2021_90140_MOESM11_ESM.xlsx]

## Sheet: Arkusz1
Accession numbers of the three used DNA regions: nuclear ITS (rDNA Internal Transcribed Spacer), the plastid genes matK and rpl16
organism/marker	ITS	matK	rpl16
Fritillaria_acmopetala	AY616709.1	JN417340.1	AY624372.1
Fritillaria_affinis	AY616710.1	AY624427.1	AY624373.1
Fritillaria_agrestis	AY616711.1	AY624428.1	AY624374.1
Fritillaria_alburyana	AY616712.1	AY624429.1	AY624375.1
Fritillaria_alfredae	-	LM993044.1	LM993153.1
Fritillaria_amabilis	-	LM993046.1	LM993154.1
Fritillaria_amana	-	LM993047.1	LM993156.1
Fritillaria_anhuiensis	KF906204.1	KF906221.1	KF906239.1
Fritillaria_armena	-	LM993048.1	LM993157.1
Fritillaria_assyriaca	-	LM993049.1	LM993158.1
Fritillaria_atropurpurea	-	LM993051.1	LM993160.1
Fritillaria_aurea	AY616713.1	AY624430.1	AY624376.1
Fritillaria_ayakoana	-	LM993052.1	LM993161.1
Fritillaria_bithynica	-	LM993053.1	LM993162.1
Fritillaria_bucharica	-	LM993054.1	LM993163.1
Fritillaria_camschatcensis	AY616714.1	LM993055.1	AY624377.1
Fritillaria_carica	-	LM993059.1	LM993168.1
Fritillaria_caucasica	AY616715.1	AY624432.1	AY624378.1
Fritillaria_chitralensis	AY616716.1	AY624433.1	AY624379.1
Fritillaria_cirrhosa	KF906207.1	GQ205141.1	KF906241.1
Fritillaria_conica	-	LM993061.1	LM993171.1
Fritillaria_crassicaulis	KF906208.1	KF906228.1	KF906245.1
Fritillaria_crassifolia	KM435150.1	AY624434.1	AY624380.1
Fritillaria_dagana	-	LM993064.1	LM993174.1
Fritillaria_dajinensis	GQ205114.1	GQ205133.1	-
Fritillaria_davidii	AY616718.1	AY624435.1	AY624381.1
Fritillaria_davisii	-	LM993066.1	LM993176.1
Fritillaria_delavayi	GQ205130.1	GQ205148.1	-
Fritillaria_drenovskii	-	LM993067.1	LM993177.1
Fritillaria_eastwoodiae	AY616719.1	LM993068.1	AY624382.1
Fritillaria_eduardii	-	LM993069.1	LM993178.1
Fritillaria_ehrhartii	-	LM993070.1	LM993179.1
Fritillaria_elwesii	-	LM993071.1	LM993180.1
Fritillaria_falcata	AY616720.1	AY624436.1	AY624383.1
Fritillaria_ferganensis	(-,KC801058.1)	-	-
Fritillaria_fleischeriana	-	LM993072.1	LM993182.1
Fritillaria_forbesii	-	LM993073.1	LM993183.1
Fritillaria_frankiorum	-	LM993074.1	LM993184.1
Fritillaria_gentneri	AY616721.1	AY624437.1	AY624384.1
Fritillaria_gibbosa	AY616722.1	AY624438.1	LM993185.1
Fritillaria_glauca	AY616723.1	AY624439.1	AY624386.1
Fritillaria_graeca	-	LM993076.1	LM993186.1
Fritillaria_gussichiae	-	LM993077.1	LM993187.1
Fritillaria_hermonis	AY616724.1	AY624440.1	AY624387.1
Fritillaria_hupehensis	KF906203.1	GQ205143.1	KF906233.1
Fritillaria_imperialis	KM435147.1	AY624441.1	AY624388.1
Fritillaria_involucrata	-	LM993079.1	LM993188.1
Fritillaria_japonica	AY616726.1	KP998199.1	KP998207.1
Fritillaria_kaiensis	-	LM993081.1	LM993191.1
Fritillaria_karelinii	AY616727.1	LM993082.1	AY624390.1
Fritillaria_koidzumiana	-	LM993083.1	KP998208.1
Fritillaria_kotschyana	KM435234.1	JN417342.1	LM993193.1
Fritillaria_kurdica	-	LM993063.1	LM993173.1
Fritillaria_latakiensis	-	LM993085.1	LM993194.1
Fritillaria_latifolia	AM292420.1	LM993086.1	LM993195.1
Fritillaria_liliacea	-	LM993087.1	LM993196.1
Fritillaria_lusitanica	AY616728.1	AY624443.1	AY624391.1
Fritillaria_maximowiczii	AY616729.1	AY624444.1	AY624392.1
Fritillaria_meleagris	AY616730.1	AY624445.1	AY624393.1
Fritillaria_meleagroides	(-,KC801074.1)	LM993089.1	LM993198.1
Fritillaria_mellea	GQ205125.1	GQ205145.1	-
Fritillaria_messanensis	-	LM993090.1	LM993199.1
Fritillaria_michailovskyi	AY616731.1	AY624446.1	AY624394.1
Fritillaria_micrantha	AY616732.1	AY624447.1	AY624395.1
Fritillaria_minuta	AY616733.1	AY624448.1	AY624396.1
Fritillaria_monantha	KF906197.1	KF906212.1	KF906232.1
Fritillaria_montana	(-,MF543716.1)	LM993093.1	LM993203.1
Fritillaria_muraiana	-	LM993095.1	LM993204.1
Fritillaria_mutabilis	-	LM993096.1	LM993206.1
Fritillaria_obliqua	-	LM993098.1	LM993209.1
Fritillaria_olivieri	AY616734.1	AY624449.1	AY624397.1
Fritillaria_oranensis	-	LM993100.1	LM993211.1
Fritillaria_orientalis	-	LM993102.1	LM993212.1
Fritillaria_pallidiflora	AY616735.1	AY624450.1	AY624398.1
Fritillaria_persica	KM435148.1	AY624451.1	AY624399.1
Fritillaria_phaeanthera	AY616737.1	AY624452.1	AY624400.1
Fritillaria_pinardii	-	LM993103.1	LM993214.1
Fritillaria_pluriflora	-	LM993104.1	LM993215.1
Fritillaria_pontica	-	LM993106.1	LM993217.1
Fritillaria_przewalskii	KF906210.1	GQ205134.1	KF906244.1
Fritillaria_pudica	AY616738.1	AY624453.1	AY624401.1
Fritillaria_pyrenaica	-	LM993108.1	LM993219.1
Fritillaria_raddeana	KM435149.1	AY624454.1	AY624402.1
Fritillaria_recurva	AY616740.1	AY624455.1	AY624403.1
Fritillaria_reuteri	AY616741.1	AY624456.1	AY624404.1
Fritillaria_rixii	-	LM993109.1	LM993221.1
Fritillaria_ruthenica	-	LM993110.1	LM993222.1
Fritillaria_sewerzowii	AY616742.1	AY624457.1	AY624405.1
Fritillaria_shikokiana	-	LM993114.1	LM993225.1
Fritillaria_sibthorpiana	-	LM993116.1	LM993228.1
Fritillaria_sichuanica	KP712001.1	KP711867.1	-
Fritillaria_sinica	KF906211.1	KF906226.1	KF906243.1
Fritillaria_sororum	-	LM993118.1	LM993230.1
Fritillaria_stenanthera	AF092514.1	LM993119.1	LM993231.1
Fritillaria_straussii	KM435238.1	-	-
Fritillaria_striata	AY616743.1	-	AY624406.1
Fritillaria_stribrnyi	-	LM993120.1	LM993232.1
Fritillaria_sulcisquamosa	GQ205128.1	GQ205150.1	-
Fritillaria_taipaiensis	KT861551.1	KP711868.1	-
Fritillaria_tenella	AY616744.1	AY624458.1	AY624407.1
Fritillaria_theophrasti	-	LM993121.1	LM993233.1
Fritillaria_thessala	-	LM993123.1	LM993235.1
Fritillaria_thunbergii	KM051453.2	GQ205146.1	LM993236.1
Fritillaria_tokushimensis	-	LM993125.1	LM993237.1
Fritillaria_tortifolia	KP712004.1	LM993126.1	LM993238.1
Fritillaria_tubiformis	AY616745.1	AY624459.1	AY624408.1
Fritillaria_unibracteata	KX669649.1	GQ205142.1	KF906242.1
Fritillaria_usuriensis	DQ191622.1	LM993129.1	LM993241.1
Fritillaria_uva-vulpis	-	LM993130.1	LM993242.1
Fritillaria_verticillata	KP712007.1	LM993131.1	LM993243.1
Fritillaria_walujewii	KP712008.1	LM993132.1	LM993244.1
Fritillaria_whittallii	-	LM993134.1	LM993246.1
Fritillaria_yuminensis	HM045472.1	-	-
Fritillaria_zagrica	KM435235.1	LM993135.1	LM993247.1
Lilium_davidii	KX865054.1	AB049503.1	AY624410.1
Lilium_humboldtii	AY616746.1	AY624461.1	AY624412.1
Lilium_lophophorum	AY616747.1	AY624462.1	AY624413.1
Lilium_mackliniae	AB035286.1	AB030877.1	LM993253.1
Lilium_maritimum	AY616748.1	AY624463.1	AY624414.1
Lilium_martagon	KX865057.1	AB030872.1	AY624415.1
Lilium_pyrenaicum	KX865067.1	AB030866.1	AY624416.1
Lilium_regale	EU219390.1	AY624464.1	AY624417.1
Lilium_speciosum	KX865064.1	AY624467.1	LM993255.1
Lilium_superbum	AF090960.1	AB024546.1	AY624421.1
Lilium_washingtonianum	AF090964.1	AB030848.1	AY624422.1
