# Supplementary material for: Visibility and attractiveness of Fritillaria (Liliaceae) flowers to potential pollinators
Source: Sci Rep. 2021 May 26;11:11006. doi: 10.1038/s41598-021-90140-7 (PMC8155214; doi:10.1038/s41598-021-90140-7)
Supplement: Supplementary file 12 — Supplementary Information 3. [file 41598_2021_90140_MOESM12_ESM.r]

library(pavo)
#data
specs<-getspec(where = "/home/roguz/moje artykuły/Spektra/ttt")
#check for nas
is.na(specs)
#Data smoothing
specs=procspec(specs, opt = "smooth", fixneg = "zero", span = 0.25, bins = 20)
#Apis mellifera visual model
vis.bee = vismodel(specs, visual = "apis", achromatic = "none", illum = "D65", qcatch = "Qi", vonkries = TRUE, scale = 500, relative = TRUE)
tri.vis = colspace(vis.bee, space = "tri")
plot(tri.vis)
#Musca domestica visual model
vis.mus = vismodel(specs, visual = "musca", achromatic = "md.r1", illum = "D65", qcatch = "Qi", vonkries = TRUE, scale = 500, relative = TRUE)
tri.mus = colspace(vis.mus, space = "tcs")
plot(tri.mus)
#visual model Cyanistes caeruleus
vis.tit = vismodel(specs, visual = "bluetit", achromatic = "bt.dc", illum = "D65", qcatch = "Qi", vonkries = TRUE, scale = 500, relative = TRUE)
tri.tit = colspace(vis.tit, space = "tcs")
plot(tri.tit)

#Lepidoptera e.g. Pieris rapae (https://www.ncbi.nlm.nih.gov/pmc/articles/PMC6724796/)
#Modeling spectral sensitivity
lep= sensmodel(c(360, 425, 453),range = c(300, 700))
#Pieris rapae visual model 
lep=as.data.frame(lep)
vis.lep = vismodel(specs, lep, achromatic = "none", illum = "D65", qcatch = "Qi", vonkries = TRUE, scale = 500, relative = TRUE)
tri.lep = colspace(vis.lep, space = "tri")
plot(tri.lep)

#Eristalis tenax (https://royalsocietypublishing.org/doi/abs/10.1098/rspb.1975.0089)
#Modeling spectral sensitivity
eri= sensmodel(c(350, 450,520),range = c(300, 700))
#Eristalis tenax visual model
eri=as.data.frame(eri)
vis.eri = vismodel(specs, eri, achromatic = "none", illum = "D65", qcatch = "Qi", vonkries = TRUE, scale = 500, relative = TRUE)
tri.eri = colspace(vis.eri, space = "tri")
plot(tri.eri)

#hummingbirds (https://link.springer.com/article/10.1007%2Fs00359-008-0349-8 ;https://www.sciencedirect.com/science/article/abs/pii/0042698984903249)
#Modeling spectral sensitivity
hum=sensmodel(c(370, 440, 508, 560),beta = FALSE,lambdacut = c(370, 420, 460, 570),oiltype = c("T", "C", "Y", "R"), om = TRUE)
#Sephanoides sephaniodes visual model 
hum=as.data.frame(hum)
vis.hum = vismodel(specs, hum, achromatic = "none", illum = "D65", qcatch = "Qi", vonkries = TRUE, scale = 500, relative = TRUE)
tri.hum = colspace(vis.hum, space = "tcs")
plot(tri.hum)

###############################################################################
#Ancestrl state analyses
library(diversitree)
library(phytools)
library(ape)
library(geiger)
library(nlme)
library(optparse)
library(picante)
#chequered patter as an example of studied trait
mydata<-read.csv("szach.csv",header=T,sep=",",row.names=1)
mytree<-read.newick("fr_ul.newick")
comparison <- name.check(phy=mytree,data=mydata)
mytree <- drop.tip(mytree,comparison$tree_not_data)
#selecting model of substitution
Anc_loco_ER <- ace(mydata$PAT, mytree, type="discrete", model = "ER")
Anc_loco_ER$loglik
Anc_loco_SYM <- ace(mydata$PAT, mytree, type="discrete", model = "SYM")
Anc_loco_SYM$loglik
Anc_loco_ARD <- ace(mydata$PAT, mytree, type="discrete", model = "ARD") 
Anc_loco_ARD$loglik 
flower_Szach <- mydata[,1]
names(flower_Szach) <- row.names(mydata)
mtree <- make.simmap(mytree, flower_Szach, model = "ARD")
## simulate 1000 stochastic character maps over the best tree
mtrees <- make.simmap(mytree, flower_Szach, model = "ARD", nsim = 1000)
cols <- setNames(c("white","grey"), sort(unique(flower_Szach)))
tiff("szach.tiff", units="in", width=14, height=14, res=600)
XX <- describe.simmap(mtrees)
plot(XX, fsize=0.9, cex=c(0.25,0.15), ftype="i",colors=cols)
tip_states <-sort(unique(getStates(mtrees[[1]], "tips")))
legend("bottomleft", legend=c("white","grey"), fill=c("white","grey"))
dev.off()
#estimating number and directionality of traits shifts
Anc_loco_ER <- ace(mydata$PAT, mytree, type="discrete", model = "ER")
Anc_loco_ER$loglik
Anc_loco_SYM <- ace(mydata$PAT, mytree, type="discrete", model = "SYM")
Anc_loco_SYM$loglik
Anc_loco_ARD <- ace(mydata$PAT, mytree, type="discrete", model = "ARD") 
Anc_loco_ARD$loglik 
fmode<-setNames(mydata$PAT,rownames(mydata))## do stochastic 
smap.trees<-make.simmap(mytree,fmode,model="ARD",nsim=100)
summary(smap.trees)  

#phylANOVA {phytools}
data=read.csv("dis.csv", header = T, sep = ",")
#str(data)
mean <- data %>% group_by(SPE) %>% summarise_all("mean", na.rm = TRUE)
mean=as.data.frame(mean)
rownames(mean)=mean[,1]
mean=mean[,-1]
mean=as.data.frame(mean)
tree<-read.newick("fr_ul.newick")
comparison <- name.check(phy=tree,data=mean)
tree <- drop.tip(tree,comparison$tree_not_data)
x=as.factor(mean$COL)
names(x)=rownames(mean)
mean=mean[,-1]
#entrance diameter as an example of studied trait
y=mean[,1]
names(y)=rownames(mean)
tree<-treedata(tree,y,sort=T,warnings=T)$phy
phylANOVA(tree, x, y, nsim=1000, posthoc=TRUE, p.adj="bonferroni")
#tep
y=mean[,2]
names(y)=rownames(mean)
tree<-treedata(tree,y,sort=T,warnings=T)$phy
phylANOVA(tree, x, y, nsim=1000, posthoc=TRUE, p.adj="bonferroni")
#PGLS
mydata<-read.csv("tep.csv",header=T,sep=",",row.names=1)
tree<-read.newick("fr_ul.newick")
comparison <- name.check(phy=tree,data=mydata)
pgls <- gls(TEP ~ V, correlation = corBrownian(phy = tree),
                  data = mydata, method = "ML")
anova(pgls)
